# Supplementary material for: IL17eScan: A Tool for the Identification of Peptides Inducing IL-17 Response
Source: Front Immunol. 2017 Oct 31;8:1430. doi: 10.3389/fimmu.2017.01430 (PMC5671494; doi:10.3389/fimmu.2017.01430)
Supplement: Supplementary file 1 [file Data_Sheet_1.XLSX]

## Sheet: Table S1
Supplementary Table S1 : Comparison of amino acid composition between IL-17-inducing and IL17 non-inducing epitopes
Amino acids	IL-17 inducing epitopes	IL-17 non-inducing epitopes	P-values (t-test)	STDERR_positive_data	STDERR_negative_data
A	7.791	11.927	0	0.471	0.409
C	1.423	1.279	0.5519	0.216	0.109
D	3.376	4.805	0	0.286	0.193
E	4.638	5.626	0.0159	0.346	0.218
F	5.199	3.861	0.0004	0.325	0.184
G	6.395	10.514	0	0.47	0.371
H	2.189	1.545	0.009	0.215	0.119
I	5.944	4.912	0.013	0.356	0.212
K	6.555	6.819	0.5545	0.376	0.237
L	10.975	6.367	0	0.589	0.241
M	1.723	1.814	0.7052	0.197	0.135
N	5.328	3.502	0	0.357	0.176
P	4.929	7.98	0	0.371	0.318
Q	3.682	2.532	0.0018	0.337	0.143
R	5.174	3.244	0	0.348	0.18
S	7.451	5.301	0	0.445	0.214
T	5.149	6.251	0.0096	0.356	0.23
V	6.529	7.169	0.1604	0.383	0.247
W	1.276	1.347	0.7302	0.171	0.111
Y	4.275	3.206	0.0033	0.322	0.166
