# Supplementary material for: IL17eScan: A Tool for the Identification of Peptides Inducing IL-17 Response
Source: Front Immunol. 2017 Oct 31;8:1430. doi: 10.3389/fimmu.2017.01430 (PMC5671494; doi:10.3389/fimmu.2017.01430)
Supplement: Supplementary file 2 [file Data_Sheet_2.XLSX]

## Sheet: Table S2
Supplementary Table S2: Comparison of dipeptide composition between IL-17-inducing and IL17 non-inducing epitopes
Dipeptide	IL-17-inducing	IL17 non-inducing	p-value (T-test)	STDERR_positive_data	STDERR_negative_data
AG	0.604	1.268	0	0.113	0.105
AP	0.225	0.732	0	0.076	0.088
DG	0.109	0.576	0	0.045	0.074
GA	0.393	1.485	0	0.092	0.12
GD	0.143	0.701	0	0.058	0.083
GP	0.516	1.531	0	0.123	0.149
IL	0.797	0.194	0	0.138	0.043
IT	0.158	0.538	0	0.06	0.068
LL	1.457	0.504	0	0.201	0.069
PA	0.211	0.906	0	0.078	0.101
PE	0.144	0.673	0	0.059	0.078
PG	0.332	1.563	0	0.096	0.152
PP	0.242	0.914	0	0.074	0.132
SL	1.211	0.295	0	0.168	0.049
VW	0.019	0.293	0	0.019	0.05
LK	0.856	0.242	0.0001	0.145	0.046
NL	0.713	0.183	0.0001	0.124	0.041
SC	0	0.135	0.0001	0	0.034
LI	0.859	0.267	0.0002	0.151	0.05
SF	0.556	0.156	0.0004	0.107	0.036
AA	0.976	2.003	0.0005	0.219	0.194
GT	0.21	0.552	0.0005	0.066	0.072
MS	0.026	0.201	0.0005	0.026	0.043
RG	0.166	0.494	0.0005	0.059	0.073
TD	0.066	0.284	0.0006	0.039	0.05
VK	0.263	0.631	0.0006	0.075	0.075
AK	0.285	0.676	0.0008	0.083	0.081
EA	0.305	0.691	0.0008	0.084	0.078
FE	0.084	0.303	0.0009	0.042	0.051
LR	0.773	0.314	0.001	0.128	0.052
KE	0.147	0.461	0.0013	0.062	0.074
TV	0.281	0.657	0.0013	0.087	0.077
NS	0.465	0.103	0.0016	0.11	0.03
YI	0.39	0.072	0.0018	0.098	0.024
FK	0.74	0.311	0.0019	0.127	0.052
LE	0.599	0.235	0.0021	0.109	0.045
SR	0.408	0.112	0.0027	0.093	0.031
YF	0.459	0.136	0.0028	0.101	0.035
NN	0.428	0.119	0.003	0.098	0.032
GM	0.057	0.219	0.0033	0.033	0.044
VA	0.391	0.789	0.0033	0.103	0.087
AT	0.632	1.129	0.0034	0.121	0.119
MP	0	0.086	0.0044	0	0.03
SG	0.245	0.531	0.0044	0.074	0.068
DV	0.204	0.462	0.0052	0.068	0.062
GF	0.56	0.222	0.0055	0.112	0.045
KN	0.497	0.175	0.0058	0.109	0.041
TF	0.109	0.318	0.006	0.05	0.057
TP	0.341	0.706	0.0065	0.104	0.085
LY	0.474	0.18	0.0075	0.102	0.039
NR	0.346	0.087	0.0076	0.092	0.028
LN	0.534	0.204	0.0082	0.117	0.041
EP	0.271	0.561	0.0083	0.084	0.07
KY	0.252	0.52	0.0083	0.076	0.067
TG	0.342	0.657	0.0083	0.092	0.076
WF	0	0.059	0.0086	0	0.022
RT	0.359	0.104	0.0087	0.092	0.03
NW	0	0.054	0.0088	0	0.021
QC	0	0.054	0.0088	0	0.021
HS	0.301	0.072	0.0095	0.084	0.026
IP	0.219	0.475	0.01	0.076	0.064
FI	0.337	0.097	0.0104	0.088	0.031
YQ	0.212	0.035	0.0105	0.066	0.017
KR	0.41	0.084	0.0113	0.125	0.027
TA	0.45	0.791	0.0121	0.099	0.093
MQ	0.17	0	0.0122	0.067	0
SM	0.018	0.112	0.013	0.018	0.033
VD	0.285	0.548	0.0132	0.078	0.072
AD	0.248	0.495	0.0133	0.076	0.065
WR	0	0.057	0.0147	0	0.023
WL	0.317	0.098	0.0152	0.085	0.029
QN	0.175	0.023	0.0176	0.062	0.014
DD	0.098	0.261	0.0179	0.049	0.048
GK	0.425	0.716	0.0194	0.094	0.081
LS	0.8	0.445	0.0194	0.138	0.062
YS	0.297	0.092	0.0209	0.084	0.028
GG	0.402	0.711	0.0255	0.102	0.093
PT	0.296	0.546	0.0256	0.085	0.072
RA	0.609	0.218	0.0263	0.17	0.043
HP	0.162	0.019	0.0278	0.063	0.014
HH	0	0.047	0.0284	0	0.021
SQ	0.423	0.139	0.0299	0.123	0.043
HD	0.049	0.16	0.0302	0.035	0.037
QI	0.303	0.104	0.0317	0.087	0.031
FL	0.623	0.324	0.032	0.128	0.054
FY	0.227	0.066	0.0322	0.071	0.023
RP	0.448	0.2	0.0323	0.107	0.044
RS	0.439	0.195	0.033	0.105	0.043
WQ	0.021	0.096	0.0342	0.021	0.029
FC	0.019	0.09	0.0346	0.019	0.027
FS	0.49	0.251	0.0358	0.103	0.047
QR	0.272	0.081	0.036	0.086	0.028
QT	0.258	0.08	0.0366	0.081	0.024
IS	0.441	0.203	0.0368	0.105	0.041
IN	0.431	0.193	0.0371	0.107	0.039
PS	0.467	0.227	0.0372	0.105	0.046
DA	0.269	0.484	0.0387	0.082	0.064
FF	0.264	0.074	0.0394	0.088	0.026
EV	0.291	0.523	0.04	0.088	0.07
VY	0.315	0.12	0.0423	0.089	0.035
PC	0.039	0.127	0.0445	0.027	0.034
GQ	0.122	0.257	0.0452	0.047	0.048
RN	0.426	0.214	0.0456	0.096	0.044
MN	0.035	0.113	0.0494	0.025	0.031
IV	0.363	0.175	0.05	0.087	0.039
WG	0.046	0.138	0.0518	0.033	0.034
YL	0.314	0.136	0.0536	0.086	0.034
SV	0.439	0.223	0.0538	0.103	0.044
CT	0.039	0.12	0.0544	0.027	0.032
TR	0.297	0.115	0.0565	0.089	0.033
RC	0.118	0.016	0.0599	0.053	0.011
AQ	0.18	0.338	0.0629	0.064	0.056
WI	0.041	0.122	0.0665	0.03	0.033
TS	0.51	0.258	0.0709	0.131	0.047
FD	0.136	0.267	0.073	0.056	0.048
AV	0.675	0.965	0.075	0.134	0.093
LW	0.13	0.027	0.0751	0.055	0.016
YR	0.335	0.144	0.0757	0.1	0.038
QV	0.107	0.222	0.0787	0.048	0.044
QY	0.199	0.061	0.0794	0.074	0.026
ET	0.3	0.14	0.0847	0.086	0.034
QD	0.208	0.079	0.0849	0.07	0.026
DW	0.088	0.007	0.0879	0.047	0.007
RL	0.402	0.229	0.0883	0.091	0.045
SN	0.361	0.192	0.0884	0.09	0.04
CV	0.152	0.041	0.0965	0.064	0.019
LQ	0.365	0.197	0.0969	0.093	0.041
LH	0.294	0.146	0.1033	0.083	0.037
CG	0.078	0.168	0.104	0.04	0.038
FN	0.382	0.222	0.1058	0.089	0.043
CC	0.071	0	0.1069	0.044	0
EE	0.284	0.452	0.1076	0.083	0.063
CP	0.037	0.109	0.1096	0.026	0.037
HT	0.076	0.014	0.1149	0.038	0.01
KC	0.019	0.068	0.1173	0.019	0.024
SY	0.342	0.177	0.1177	0.097	0.039
LF	0.416	0.224	0.1187	0.115	0.045
SH	0.229	0.107	0.1188	0.072	0.031
RK	0.237	0.12	0.1194	0.068	0.032
GR	0.166	0.284	0.123	0.059	0.049
MF	0.155	0.059	0.1257	0.059	0.022
QQ	0.199	0.071	0.1287	0.081	0.024
HL	0.282	0.152	0.1294	0.077	0.037
CY	0.083	0.009	0.1301	0.048	0.009
TM	0.066	0.159	0.1314	0.05	0.036
AL	1.02	0.759	0.1318	0.151	0.085
VI	0.289	0.45	0.1323	0.083	0.067
KT	0.239	0.377	0.1357	0.072	0.057
RV	0.504	0.321	0.136	0.111	0.052
AN	0.222	0.366	0.1361	0.076	0.06
DN	0.101	0.192	0.1377	0.045	0.042
YV	0.136	0.243	0.1383	0.056	0.045
EN	0.261	0.138	0.1409	0.075	0.037
EI	0.196	0.322	0.141	0.065	0.055
HY	0.071	0.009	0.1411	0.041	0.009
NH	0.111	0.033	0.1416	0.05	0.018
PH	0.026	0.082	0.1431	0.026	0.027
NC	0.139	0.043	0.1439	0.063	0.019
TH	0.101	0.023	0.1448	0.05	0.017
HN	0.118	0.036	0.1456	0.053	0.018
ES	0.174	0.292	0.1526	0.066	0.049
TC	0.176	0.07	0.1568	0.07	0.025
VC	0.248	0.127	0.1572	0.079	0.033
MC	0	0.018	0.1574	0	0.013
WC	0	0.018	0.1574	0	0.013
WP	0	0.02	0.1587	0	0.014
QF	0.039	0.094	0.1642	0.027	0.028
SW	0.069	0.139	0.1652	0.035	0.036
LV	0.807	0.586	0.1658	0.142	0.072
DY	0.272	0.153	0.1697	0.078	0.037
VE	0.395	0.239	0.1716	0.102	0.049
LM	0.28	0.155	0.1719	0.083	0.038
RI	0.445	0.281	0.1732	0.109	0.05
NI	0.369	0.235	0.1782	0.089	0.044
QA	0.123	0.215	0.1808	0.052	0.046
PI	0.154	0.254	0.181	0.058	0.047
TQ	0.157	0.07	0.1837	0.06	0.026
WT	0.133	0.045	0.1902	0.063	0.02
NA	0.463	0.31	0.1933	0.103	0.056
HI	0.085	0.159	0.1967	0.043	0.038
HF	0.284	0.168	0.2035	0.082	0.041
YK	0.223	0.336	0.2037	0.07	0.056
ID	0.143	0.24	0.205	0.061	0.047
AW	0.074	0.145	0.2059	0.043	0.036
QW	0.071	0.016	0.2096	0.043	0.011
YA	0.258	0.378	0.212	0.074	0.062
DL	0.279	0.404	0.219	0.083	0.059
NE	0.126	0.209	0.2211	0.052	0.043
GH	0.201	0.313	0.2229	0.072	0.057
IY	0.267	0.162	0.2243	0.077	0.038
LD	0.18	0.284	0.2257	0.069	0.05
YG	0.143	0.234	0.2284	0.058	0.048
PL	0.532	0.384	0.2292	0.109	0.057
AF	0.363	0.498	0.2297	0.091	0.066
NY	0.148	0.238	0.2309	0.06	0.045
QS	0.247	0.153	0.2407	0.071	0.037
CA	0.036	0.078	0.2533	0.026	0.026
LP	0.424	0.295	0.2599	0.102	0.053
CN	0.078	0.145	0.2606	0.047	0.036
FP	0.196	0.287	0.2622	0.064	0.05
KH	0.105	0.041	0.2631	0.055	0.018
PR	0.358	0.245	0.2667	0.089	0.048
SD	0.264	0.162	0.2698	0.085	0.037
KL	0.709	0.544	0.2789	0.135	0.071
PY	0.267	0.156	0.2801	0.095	0.037
IR	0.305	0.198	0.2852	0.091	0.041
HC	0.118	0.06	0.2921	0.051	0.023
KP	0.385	0.5	0.2965	0.089	0.066
SA	0.673	0.527	0.2968	0.119	0.073
HR	0.06	0.109	0.2975	0.035	0.031
PW	0.065	0.022	0.3025	0.039	0.016
FQ	0.15	0.085	0.3036	0.058	0.026
VN	0.208	0.128	0.304	0.069	0.034
EY	0.204	0.123	0.3051	0.071	0.033
VT	0.368	0.491	0.3072	0.099	0.069
RQ	0.135	0.068	0.3082	0.061	0.024
QE	0.123	0.067	0.311	0.05	0.024
HW	0	0.007	0.3176	0	0.007
CW	0.046	0	0.3182	0.046	0
YY	0.187	0.113	0.319	0.066	0.031
AH	0.155	0.089	0.3213	0.06	0.03
NP	0.331	0.237	0.3251	0.085	0.044
EG	0.408	0.522	0.3258	0.095	0.067
QM	0.039	0.009	0.3278	0.029	0.009
VP	0.311	0.409	0.3355	0.083	0.059
PK	0.379	0.492	0.336	0.098	0.065
GS	0.395	0.511	0.3392	0.103	0.065
FT	0.403	0.297	0.3421	0.1	0.05
QH	0.083	0.039	0.3438	0.043	0.018
DT	0.161	0.233	0.3439	0.061	0.045
KA	0.594	0.734	0.3474	0.12	0.09
WN	0.071	0.034	0.3508	0.036	0.017
EW	0.048	0.088	0.3509	0.034	0.028
WA	0.093	0.144	0.3598	0.041	0.037
WY	0.18	0.118	0.3623	0.06	0.031
SP	0.269	0.366	0.3632	0.087	0.061
VH	0.301	0.218	0.3636	0.081	0.043
SI	0.287	0.204	0.3642	0.082	0.041
RF	0.091	0.143	0.3644	0.046	0.034
RR	0.222	0.153	0.3646	0.067	0.038
DQ	0.156	0.093	0.3658	0.063	0.028
NK	0.327	0.242	0.3839	0.087	0.046
EC	0.039	0.072	0.384	0.027	0.026
YM	0.122	0.07	0.3892	0.055	0.025
TL	0.388	0.291	0.395	0.101	0.053
SS	0.721	0.573	0.3953	0.147	0.093
WS	0.035	0.064	0.4028	0.025	0.024
IC	0.102	0.059	0.4107	0.047	0.023
KG	0.747	0.904	0.4116	0.17	0.088
AI	0.353	0.44	0.4145	0.088	0.061
DP	0.182	0.253	0.4169	0.072	0.048
GE	0.668	0.81	0.4237	0.153	0.09
DH	0.074	0.117	0.4302	0.043	0.033
ED	0.207	0.273	0.434	0.069	0.048
NF	0.309	0.233	0.4487	0.09	0.045
TW	0.16	0.111	0.4494	0.057	0.032
CH	0.032	0.013	0.4543	0.023	0.009
AY	0.301	0.382	0.4596	0.091	0.062
CL	0.11	0.063	0.4645	0.06	0.022
QP	0.306	0.215	0.4646	0.117	0.045
FM	0.067	0.036	0.4709	0.039	0.018
HV	0.094	0.056	0.4745	0.047	0.021
GI	0.455	0.545	0.4776	0.105	0.071
TY	0.203	0.261	0.484	0.067	0.049
PD	0.115	0.16	0.4906	0.053	0.038
CE	0.092	0.057	0.4919	0.046	0.022
FG	0.147	0.198	0.4927	0.061	0.042
KF	0.167	0.218	0.4945	0.06	0.044
IF	0.276	0.211	0.4957	0.085	0.043
SK	0.425	0.503	0.4959	0.093	0.067
CK	0.085	0.123	0.4995	0.045	0.033
RM	0.184	0.133	0.5009	0.065	0.038
RH	0.1	0.066	0.5028	0.045	0.025
PN	0.26	0.202	0.5048	0.076	0.041
NQ	0.038	0.018	0.5071	0.027	0.013
VL	0.707	0.612	0.514	0.125	0.072
KS	0.399	0.327	0.5156	0.095	0.057
MG	0.09	0.132	0.5178	0.056	0.034
NM	0.036	0.058	0.5181	0.026	0.022
LA	0.668	0.767	0.5196	0.128	0.084
PQ	0.366	0.254	0.5277	0.17	0.048
RW	0.039	0.061	0.533	0.027	0.023
GW	0.112	0.079	0.5355	0.045	0.026
YT	0.33	0.267	0.5539	0.094	0.05
NG	0.369	0.436	0.5625	0.098	0.062
AS	0.53	0.605	0.5628	0.108	0.071
YC	0.026	0.045	0.5663	0.026	0.02
CI	0.085	0.052	0.5692	0.054	0.021
CF	0.091	0.061	0.5757	0.045	0.026
FA	0.314	0.372	0.5812	0.089	0.057
KW	0.16	0.119	0.5836	0.068	0.033
AE	0.364	0.427	0.5912	0.101	0.063
NT	0.154	0.195	0.5929	0.065	0.041
IA	0.566	0.497	0.5961	0.111	0.067
RY	0.066	0.091	0.5973	0.038	0.029
YN	0.273	0.219	0.6003	0.09	0.049
KQ	0.136	0.171	0.6042	0.055	0.041
DS	0.211	0.252	0.6124	0.066	0.046
YW	0.039	0.056	0.6135	0.027	0.021
HA	0.2	0.161	0.621	0.07	0.037
ER	0.264	0.207	0.6257	0.11	0.041
IE	0.249	0.293	0.6271	0.074	0.053
IK	0.412	0.359	0.6308	0.095	0.055
WD	0.037	0.018	0.6321	0.037	0.013
CQ	0.063	0.043	0.6381	0.037	0.019
KI	0.332	0.284	0.6383	0.091	0.049
VF	0.26	0.304	0.6392	0.078	0.052
ML	0.136	0.107	0.6423	0.056	0.03
MM	0.045	0.064	0.6432	0.032	0.024
LG	0.86	0.772	0.644	0.171	0.082
YH	0.073	0.051	0.6475	0.044	0.021
GV	0.387	0.444	0.6506	0.106	0.068
IG	0.297	0.342	0.6542	0.083	0.058
GL	0.565	0.503	0.6549	0.122	0.069
DC	0.073	0.096	0.6564	0.044	0.029
IM	0.18	0.147	0.659	0.064	0.036
WV	0.149	0.12	0.6753	0.059	0.035
AC	0.056	0.073	0.6771	0.032	0.026
PM	0.066	0.086	0.6794	0.038	0.027
KM	0.109	0.086	0.6802	0.049	0.027
HG	0.154	0.187	0.6859	0.069	0.041
KV	0.349	0.392	0.6876	0.087	0.061
TN	0.183	0.215	0.6885	0.065	0.045
YD	0.11	0.136	0.7058	0.059	0.035
KK	0.311	0.35	0.7077	0.083	0.062
ST	0.325	0.364	0.7096	0.088	0.055
AM	0.18	0.209	0.7122	0.064	0.042
PV	0.366	0.325	0.7161	0.098	0.054
HQ	0.032	0.043	0.718	0.023	0.019
GY	0.223	0.192	0.723	0.077	0.042
MV	0.186	0.157	0.7265	0.073	0.036
EQ	0.295	0.262	0.7287	0.084	0.047
II	0.301	0.337	0.737	0.088	0.058
MA	0.247	0.277	0.7387	0.075	0.051
YP	0.16	0.136	0.746	0.065	0.035
VM	0.099	0.08	0.7468	0.051	0.03
HK	0.066	0.052	0.748	0.038	0.021
PF	0.262	0.29	0.7518	0.075	0.05
DI	0.194	0.169	0.7528	0.07	0.038
MY	0.026	0.036	0.7549	0.026	0.018
NV	0.374	0.341	0.7603	0.09	0.058
RD	0.108	0.091	0.7623	0.049	0.029
SE	0.286	0.314	0.7648	0.079	0.052
CR	0.068	0.055	0.7677	0.04	0.022
WE	0.096	0.113	0.7738	0.05	0.034
MT	0.098	0.114	0.7744	0.045	0.036
MK	0.106	0.091	0.7796	0.048	0.029
MH	0.026	0.018	0.7803	0.026	0.013
MW	0.026	0.018	0.7803	0.026	0.013
DR	0.088	0.075	0.7896	0.045	0.024
DK	0.345	0.374	0.7926	0.092	0.057
LT	0.439	0.401	0.7926	0.131	0.061
GN	0.391	0.363	0.7991	0.094	0.055
GC	0.053	0.064	0.8056	0.037	0.024
QK	0.354	0.322	0.8068	0.119	0.053
TT	0.34	0.315	0.807	0.087	0.052
YE	0.227	0.25	0.8115	0.084	0.046
IQ	0.135	0.149	0.8168	0.05	0.036
MI	0.099	0.111	0.82	0.044	0.033
IH	0.077	0.087	0.8317	0.039	0.027
FR	0.214	0.197	0.8365	0.073	0.042
EF	0.127	0.14	0.8388	0.053	0.034
RE	0.061	0.053	0.8418	0.036	0.02
MD	0.036	0.042	0.8514	0.026	0.019
VR	0.278	0.258	0.8544	0.096	0.055
IW	0.079	0.07	0.8579	0.045	0.025
VV	0.558	0.584	0.8628	0.128	0.076
FH	0.055	0.049	0.8764	0.033	0.022
EK	0.338	0.354	0.8779	0.089	0.057
ME	0.073	0.079	0.8885	0.036	0.026
KD	0.409	0.426	0.8888	0.099	0.063
ND	0.216	0.206	0.8956	0.068	0.044
EL	0.321	0.333	0.8994	0.082	0.057
CS	0.077	0.082	0.9007	0.039	0.027
FW	0.092	0.086	0.9032	0.041	0.027
QL	0.272	0.26	0.9038	0.092	0.046
CD	0.065	0.07	0.9173	0.038	0.023
LC	0.053	0.057	0.9252	0.039	0.022
DE	0.22	0.231	0.926	0.106	0.046
DM	0.038	0.041	0.9316	0.027	0.018
MR	0.125	0.119	0.9354	0.056	0.032
VQ	0.154	0.16	0.938	0.058	0.039
EH	0.037	0.039	0.9429	0.026	0.018
FV	0.262	0.268	0.9472	0.075	0.049
EM	0.067	0.064	0.9492	0.039	0.024
TE	0.302	0.308	0.9527	0.086	0.054
VG	0.416	0.422	0.9541	0.095	0.062
WK	0.095	0.098	0.9571	0.05	0.03
TK	0.334	0.339	0.9572	0.096	0.054
HM	0.019	0.018	0.9574	0.019	0.013
TI	0.375	0.381	0.9584	0.102	0.058
HE	0.026	0.025	0.966	0.026	0.018
DF	0.226	0.223	0.9731	0.076	0.045
AR	0.321	0.324	0.9771	0.093	0.053
QG	0.394	0.397	0.9805	0.103	0.058
VS	0.37	0.37	0.9974	0.103	0.057
CM	0	0	NA	0	0
WH	0	0	NA	0	0
WM	0	0	NA	0	0
WW	0	0	NA	0	0
