# Supplementary material for: IL17eScan: A Tool for the Identification of Peptides Inducing IL-17 Response
Source: Front Immunol. 2017 Oct 31;8:1430. doi: 10.3389/fimmu.2017.01430 (PMC5671494; doi:10.3389/fimmu.2017.01430)
Supplement: Supplementary file 3 [file Data_Sheet_3.XLSX]

## Sheet: Table S3
Supplementary Table S3: Distribution of HLA alleles among assays reporting IL-17 inducing and IL17 non-inducing epitopes
	HLA allele	Number of IIEs	Number of INIEs
	H2 a class II	1	0
	H2 b class I	1	0
	H2 b class II	28	56
	H2 class I	1	0
	H2 class II	43	61
	H2 d class II	37	42
	H2 IAb	22	52
	H2 IAd	16	18
	H2 IAg7	1	1
	H2 IAk	5	3
	H2 IAq	9	27
	H2 IAs	6	0
	H2 IAu	1	1
	H2 k class II	2	0
	H2 Ks	2	1
	H2 q class II	2	0
	H2 r class I	4	0
	H2 r class II	5	0
	H2 s class II	16	3
	HLA A*02:01	0	0
	HLA A*02:01	8	0
	HLA A*24:02	0	0
	HLA B*27:01	0	0
	HLA C*06:02	0	0
	HLA C*06:02	1	0
	HLA class II	107	739
	HLA DQ6	0	1
	HLA DQ8	1	0
	HLA DQA1*01:02/DQB1*06:02	0	0
	HLA DQA1*01:02/DRB1*15:01	0	0
	HLA DQA1*05:01/DQB1*02:01	0	0
	HLA DQB1*06:02	0	0
	HLA DQB1*06:02	3	0
	HLA DR11	2	0
	HLA DR	12	6
	HLA DR16	1	0
	HLA DR2	1	0
	HLA DR3	2	0
	HLA DR4	4	4
	HLA DR7	3	0
	HLA DRA*01:01/DRB1*01:01	0	0
	HLA DRB1*01:01	0	0
	HLA DRB1*01:01	4	0
	HLA DRB1*03:01	0	0
	HLA DRB1*04:01	0	0
	HLA DRB1*04:01	6	0
	HLA DRB1*04:04	0	0
	HLA DRB1*15:01	0	0
	HLA DRB1*15:01	14	0
	HLA DRB1	2	0
	HLA DRB3*01:01	0	0
	HLA DRB3*01:01	1	0
	HLA DRB4*01:01	0	0
	HLA DRB5*01:01	0	0
	HLA DRB5*01:01	2	0
	HLA DRB5*02:02	0	0
	HLA E*01:03	0	0
	MHC Allele Name	1	1
	rat class II	4	0
	RT1 av1 class II	1	0
	RT1 B	1	0
	RT1 D	1	0
